# Supplementary material for: Oxidative Stress in Huntington’s Disease
Source: Biomolecules. 2025 Apr 4;15(4):527. doi: 10.3390/biom15040527 (PMC12025275; doi:10.3390/biom15040527)
Supplement: Supplementary file 1 [file biomolecules-15-00527-s001.zip]

Archive with 1 entries (1 files):
- biomolecules-3541684-supplementary.pdf
